# Supplementary material for: Co-ingestion of carbohydrate and whey protein increases fasted rates of muscle protein synthesis immediately after resistance exercise in rats
Source: PLoS One. 2017 Mar 15;12(3):e0173809. doi: 10.1371/journal.pone.0173809 (PMC5351968; doi:10.1371/journal.pone.0173809)
Supplement: S1 File — (XLSX) [file pone.0173809.s001.xlsx]

## Sheet: Protein data
																	Sample western blot image for each protein
																	Note: Sequence and image may not be same as the figures because sample loadings are totally random and duplicate.
MPS	(% of standard)												mean	SEM			Gel name : F3
SED	1 h	131	100	113.6	207.1	229.9	106.8	178.4	138.2	110.5	174.3		148.98	14.4464			#	1	2	3	4	5	6	7	8	9	10	11	12	13	14	std. ave.
	2 h	144.1	197	180	268.1	192.9	122	288.3	100	159.75	215.4		186.755	18.9167			Treatment	std.	31_WP	_WP_1h		_CP_1h		_SED_1h		_PLA_1h			33_WP		std.
PLA	1 h	58.5	77.4	70	101	165	67.2	166.2	76.1	87.8	72.5		94.17	12.4516			INT*mm2	128866	154615	169791	189659	228769	217583	253974	240272	114606	90786.5					141741
	2 h	109.8	148.5	124.7	222.3	152.8	107.3	265.5	135.1	166.99			159.221	16.7341			% Std			1.1979	1.33807	1.61399	1.53507	1.79182	1.69515	0.808558	0.640511
WP	1 h	208.1	87.4	183.1	151	134.8	209.1	83.3	99.1	80.8	126.8		136.35	15.8529			Mean				1.26798		1.57453		1.74349		0.724534
	2 h	104.8	138.9	162.8	283.8	233.3	130.9	98.9	177.4	116	140.9		158.77	18.669
CP	1 h	177.2	118.1	203.1	307.1	172	108	204.9	81.6	145.2	157.5		167.47	20.0625
	2 h	194.9	137.9	179.5	168.8	270.3	172.8	325.4	112.8	139.8	130.9		183.31	21.0556
Free puromycin		(pmol/mg protein)
SED	1 h	4.4	6.02	2.27	14.44	5.12	7.47	7.1	7.91	8.55	7.7		7.098	1.01564
	2 h	4.94	2.83	11.01	4.24	6.1	7.02	6.73	6.04	8.62	9.81		6.734	0.79546
PLA	1 h	7.44	7.35	2.85	4.1	6.21	8.19	6.94	8.36	9.86	8.14		6.944	0.660722
	2 h	7.89	6.16	4.86	6.71	7.01	9.49	7.07	10.68	6.07	7.33		7.327	0.535552
WP	1 h	10.5	6.48	10.87	7.16	7.42	4.92	3.74	6.94	6.37	7.23		7.163	0.689936
	2 h	4.75	9.25	13.93	6.67	3.67	3.05	8.1	5.68	6.55	7.15		6.88	0.988734
CP	1 h	3.36	6.89	6.64	9.36	8.32	6.18	4.24	6.12	4.06	6.61		6.178	0.59448
	2 h	5	7.06	9.25	8.39	12.83	2.82	7.06	5.94	6.77	5.5		7.062	0.855383
MPS/puromycin		PLP/free puromycin
SED	1 h	29.76	16.61	50.01	14.35	44.89	14.3	25.13	17.47	12.92	22.64		24.808	4.14986
	2 h	29.17	24.3	16.35	24.3	31.6	17.38	42.84	16.56	18.53	21.96		24.299	2.64681
PLA	1 h	7.86	10.53	24.52	24.64	26.58	8.21	23.95	9.1	8.9	8.91		15.32	2.63082
	2 h	13.91	24.1	25.65	33.12	21.8	11.31	37.54	12.65	27.51			23.0656	2.89441
WP	1 h	19.82	13.49	16.84	18.82	18.18	42.52	22.25	14.28	12.68	17.54		19.642	2.70881
	2 h	22.05	15.02	11.69	42.52	63.57	42.92	12.21	31.23	17.71	19.71		27.863	5.37767
CP	1 h	52.74	17.14	30.59	32.8	20.66	17.48	48.28	13.33	35.76	23.83		29.261	4.2328
	2 h	38.99	19.53	19.41	20.13	21.07	61.28	46.09	18.99	20.65	23.8		28.994	4.65957
p-mTOR	(% of standard)																	Gel name : F4
SED	1 h	32	48.5	53.7	34.9	13.5	13.5	30.7	52.915	26.6	32		33.8315	4.55923				#	1	2	3	4	5	6	7	8	9	10	11	12	13	14	std. ave.
	2 h	26.4	30.7	57.3	82.3	37.3	21.4	25.5	21.7401	51.3492	33.636		38.7625	6.15625				Treatment			_SED_2h		_PLA_2h		_WP_2h		_CP_2h		std.	21_LSUS		std.
PLA	1 h	63.4	50.6	43.1	32.7	51	24.2	18.9	37.6853	41.4	102.7		46.5685	7.48764				INT*mm2			2018.12	2603.68	4035.84	5662.2	3325.44	3832.08	5888.48	5605.48	10168.4	11090.9			10629.6
	2 h	69.3	60.3	22.7	83.6	22.4	36.9	31.4	45.6179	42.6398	66.4		48.1258	6.61595				% Std			0.189858	0.244945	0.379678	0.53268	0.312846	0.360509	0.553968	0.527344
WP	1 h	74.2	38.7	35.9	52.44	39.3	53.2	34.1	74.554	81.5	40.5412		52.4435	5.69653				Mean				0.217402		0.456179		0.336677		0.540656
	2 h	54.3	40.4	18.9	29.6	28.2	52.4	48.7	33.6677	78.4981	37.544		42.221	5.38064
CP	1 h	96.1	70.2	63.9	64	47.3	35.7	55.7	125.1	116.8	30.7155		70.5516	10.2292
	2 h	62.2	16.9	75	82.4	48.4	33.4	82.3	54.0656	98.6516	69.6421		62.2959	7.81597
p-p70S6k	(% of standard)																	Gel name : F12
SED	1 h	112.346	155.556	172.839	86.4197	86.4197	51.8518	34.5679	70.4648	81.2464	148.289		100	14.5559				#	1	2	3	4	5	6	7	8	9	10	11	12	13	14	std. ave.
	2 h	103.7	259.26	116.67	90.74	21.6	17.28	64.81	162.37	96.94	239.89		117.326	25.9134				Treatment	std.		_CP_1h		_PLA_1h		_SED_1h		_PLA_1h		_WP_1h		_SED_2h
PLA	1 h	185.8	341.36	146.91	151.23	272.22	237.65	207.41	126.54	167.99	193.53		203.064	20.6663				INT*mm2	39708.3	44637.8	91515.2	90766.6	66993	60535.4	35852.8	37022.3	56847.9	49855.2	72583.9	70099.7	42635.2	44794.2	42173
	2 h	816.67	566.05	95.06	466.67	82.1	30.25	112.35	345.69	557.5			341.371	87.7466				% Std			2.16999	2.15224	1.58853	1.43541	0.850136	0.877867	1.34797	1.18216	1.7211	1.66219	1.01096	1.06215
WP	1 h	639.51	142.59	103.7	245.68	341.36	90.74	129.63	169.16	304.26	290.16		245.679	52.0451				Mean				2.16112		1.51197		0.864002		1.26506		1.69164		1.03656
	2 h	639.51	916.05	406.17	272.22	211.73	259.26	211.73	259.14	443.85	304.26		392.392	71.5766
CP	1 h	216.05	371.6	639.51	164.2	220.37	362.96	259.26	368.37	192.41	190.19		298.492	45.4769
	2 h	1075.93	700	142.59	725.93	211.73	216.05	419.14	363.78	406.4	543.52		480.507	91.053
p-rpS6	(% of standard)																	Gel name :F2
SED	1 h	80.5	47.1	40.9	72.7	22.5	24.4	47.6	102.62	99.18	151.96		68.946	12.8875				#	1	2	3	4	5	6	7	8	9	10	11	12	13	14	std. ave.
	2 h	26.9	78.1	85.5	45	27.1	19.8	16.4	90.87	19.03	111.94		52.064	11.3516				Treatment			_PLA_1h		_WP_1h		_CP_1h		_SED_1h		std.	17_PLA		std.
PLA	1 h	99.3	106.4	97	88.6	175.7	91.9	93.8	121.66	141.5	177.35		119.321	10.7788				INT*mm2			227059	199221	264086	279046	218807	260995	137698	161092	142137	159116			150627
	2 h	227.5	166	42	171.7	93.1	34	156	133.73	139.58	131.4		129.501	18.751				% Std			1.50743	1.32261	1.75325	1.85256	1.45265	1.73272	0.914169	1.06948
WP	1 h	167.9	49	73.3	114.38	89.1	85.6	68.8	110.06	180.29	205.39		114.382	16.6723				Mean				1.41502		1.80291		1.59269		0.991823
	2 h	187.2	131	143.3	63.6	97.4	72	86.2	118.4	167.89	150.96		121.795	13.1404
CP	1 h	107.4	211.9	143.6	85.5	89.4	71.4	135.8	189.14	159.27	164.13		135.754	14.7902
	2 h	208.7	114.7	94.7	183.4	93	56.5	128.2	124.52	139.74	160.71		130.417	14.2853
4E-BP1	(% gamma isoform)																	Gel name : F11
SED	1 h	33.6	41.1	37.7	39.5	34.1	27.2	41.6	33.56	32.43	34.9		35.569	1.40385				#	1	2	3	4	5	6	7	8	9	10	11	12	13	14
	2 h	30	49.3	42.7	41.7	24.9	17.6	31.1	25.43	22.06	37.95		32.274	3.24392				Treatment			_SED_1h		_PLA_1h		_WP_1h		_CP_1h		_SED_1h		_PLA_1h
PLA	1 h	14.9	25.8	26	39.4	22.6	18.2	41	21.34	20.29	21.9		25.143	2.7162				gamma			66300	80022.8	44044.5	45815.7	68371	77916.9	80640	77495.1	72187.8	77638.2	51884	34163.5
	2 h	38.7	46.4	28.4	52.3	42.7	18.8	45.2	38.43	32.52	38.6		38.205	3.05582				total			214622	220934	193509	230015	234825	218557	235842	258733	216899	245808	230537	189084
WP	1 h	48.6	32.2	35.8	34.53	40.2	34.5	31.8	32.38	29.95	25.34		34.53	1.98512				% Std			0.308915	0.362202	0.227609	0.199186	0.291157	0.356506	0.341924	0.299517	0.332819	0.315849	0.225057	0.180679
	2 h	45.6	50.7	38.4	44.2	44.9	27.2	51.5	34.08	33.24	34.59		40.441	2.56952				Mean				0.335559		0.213398		0.323831		0.320721		0.324334		0.202868
CP	1 h	35.2	29.5	43.2	42.3	42.3	31.6	42.6	32.07	27.02	20.3		34.609	2.49501
	2 h	46.5	42	38.8	57.9	35	34	44.8	33.79	35.16	36.57		40.452	2.41259
p-Akt	(% of standard)
SED	1 h	22.8	13.6	15.1	22.4	16.9	12.1	13	49.48	34.4	25.56		22.534	3.71592				Gel name :F2
	2 h	16.3	13.3	15.6	19.8	17.6	14.9	16.8	26.1	17.69	35.9		19.399	2.13888				#	1	2	3	4	5	6	7	8	9	10	11	12	13	14	std. ave.
PLA	1 h	10.2	10.9	18.5	20.3	11.6	8.5	16	19.75	23.53	16.03		15.531	1.59361				Treatment			_PLA_1h		_WP_1h		_CP_1h		_SED_1h		std.	17_PLA		std.
	2 h	21.5	11.4	12.5	22.5	16.3	9.7	10.7	19.25	29.42	24.5		17.777	2.12161				INT*mm2			28234.1	23382.8	31975.3	36355.9	32385.9	37403.4	33610.1	41901.3	92041.3	127361			109701
WP	1 h	24.3	10.2	4.6	18.83	14.5	15.4	13.2	36.61	31.14	19.56		18.834	3.05013				% Std			0.257373	0.21315	0.291476	0.331408	0.295219	0.340956	0.306378	0.381958
	2 h	17	12.2	6.7	5.1	19.7	9.8	20.1	20.12	26.57	30.06		16.735	2.60483				Mean				0.235261		0.311442		0.318088		0.344168
CP	1 h	12.1	9.3	30.6	13.7	14.4	20.2	10.1	23.76	31.81	22.74		18.871	2.59644
	2 h	17.3	10.5	17.1	10.9	17.4	17.7	22.7	36.16	25.17	28.8		20.373	2.52107
p-GSK beta		(% of standard)																Gel name : F8
SED	1 h	57.4	23.8	53.6	75.2	48.6	65.1	40.2	76.81	86.44	69.19		59.634	5.96469				#	1	2	3	4	5	6	7	8	9	10	11	12	13	14	std. ave.
	2 h	34.3	48.1	60.3	49.6	79.7	42.2	41.6	92.29	74.47	53.97		57.653	5.95086				Treatment	std.		_WP_1h		_CP_1h		_SED_1h		_PLA_1h		_WP_1h		_CP_1h
PLA	1 h	35.6	33.8	37	33.7	68.7	67	51.3	106.39	127.3	88.74		64.953	10.5224				INT*mm2	161699	152987	151103	129576	131689	139281	104315	113424	135404	143861	182519	173679	153280	167399	157343
	2 h	27.7	30.9	78	74.5	55.5	41.2	26.6	77.79	93.04	62.7		56.793	7.62027				% Std			0.96034	0.823528	0.836956	0.885206	0.662981	0.720871	0.860564	0.914314	1.16001	1.10382	0.974176	1.06391
WP	1 h	31.1	58.5	41.4	58.33	42.8	32	35	81.76	89.19	113.19		58.327	8.83037				Mean				0.891934		0.861081		0.691926		0.887439		1.13191		1.01904
	2 h	32.3	37.5	40.5	47.8	43.8	36.9	45.6	84.98	110.44	92.26		57.208	8.77939
CP	1 h	42.2	58.5	37.8	36.4	41.5	63.5	37.4	103.22	86.11	101.9		60.853	8.51938
	2 h	66.2	43.1	29.6	31.1	48.5	62.9	47	102.47	90.44	100.18		62.149	8.62273
p-GSK alpha		(% of standard)																Gel name : F8
SED	1 h	47.4	32.2	69.7	51.9	56.4	60.8	44.8	65.9	94.8	49.6		57.35	5.39519				#	1	2	3	4	5	6	7	8	9	10	11	12	13	14	std. ave.
	2 h	46.2	95	50.3	44.8	62	46.6	45.1	63.31	47.86	33.72		53.489	5.34497				Treatment	std.		_WP_1h		_CP_1h		_SED_1h		_PLA_1h		_WP_1h		_CP_1h
PLA	1 h	31.4	36	34.5	41.1	67.4	82	55.9	83.6	83.8	40.37		55.607	6.8902				INT*mm2	254928	231608	126604	120593	122092	116197	114180	127163	97981.1	98456.8	126832	127536	114480	128266	243268
	2 h	26.3	26.6	64.3	56.1	41.8	31.8	41.5	45.74	45.7	39.6		41.944	3.82606				% Std			0.520429	0.495721	0.501881	0.477652	0.46936	0.522729	0.40277	0.404726	0.521369	0.524261	0.470593	0.527261
WP	1 h	42.9	49.1	34.7	47.44	50.1	28.3	31.6	87.2	50.81	52.28		47.443	5.19148				Mean				0.508075		0.489767		0.496045		0.403748		0.522815		0.498927
	2 h	37.1	54.9	36.5	34.8	39.1	25.1	46	46.78	59.27	49.56		42.911	3.25318
CP	1 h	39.4	44.4	42.1	29.5	33	55.4	30.4	96.6	48.98	49.89		46.967	6.15478
	2 h	93.8	77.2	17.4	27	56.5	64.1	44.4	54.48	51.56	56.09		54.253	6.99299
p-eIF2B	(% of standard)																	Gel name : F3
SED	1 h	156.5	107	85.7	111.6	85.8	105.3	110.5	119.77	109.44	127.29		111.89	6.43883				#	1	2	3	4	5	6	7	8	9	10	11	12	13	14	std. ave.
	2 h	101	126.4	145.2	135	120.04	96.3	89.1	112.1	109.74	94.27		112.915	5.87484				Treatment			_WP_1h		_CP_1h		_SED_1h		_PLA_1h		std.	31_WP		std.
PLA	1 h	104.5	102.8	94.9	124.1	117.4	79.8	93.1	110	130.73	134.14		109.147	5.54428				INT*mm2			91395	102693	93433.8	92083.6	97418.2	93224.8	104098	96804.5	73037.8	76735.6			74886.7
	2 h	124.7	143	96.7	123.1	66.4	105.9	116.6	97.2	94.7	85.4		105.37	6.99495				% Std			1.22044	1.37132	1.24767	1.22964	1.30088	1.24488	1.39007	1.29268
WP	1 h	182.6	96.5	88.2	104.27	70.9	76.6	66.3	110.99	116.79	129.59		104.274	10.8618				Mean				1.29588		1.23865		1.27288		1.34138
	2 h	118.3	95.3	85.6	82.9	95.2	105	86	112.03	86.96	108.51		97.58	3.98526
CP	1 h	76.5	133.8	123.3	102.8	114	72.3	83.6	148.34	103.88	123.87		108.239	7.97248
	2 h	106.2	78	83.1	103.7	140.2	129.9	100.1	117.1	94.46	133.2		108.596	6.68184
p-AMPK	(% of standard)																	Gel name :FF16
SED	1 h	102.3	86.1	3.2	49.1	132.1	61.2	54.1	43.7	2.34	1.4		53.554	14.0075				#	1	2	3	4	5	6	7	8	9	10	11	12	13	14	std. ave.
	2 h	9.4	13.2	71.1	108.6	92.2	2.6	51.4	4.1	4.2	70.2		42.7	12.906				Treatment			24_PLA_2h	25_WP	21_WP_2h	10_LSUS	13_CP_2h	16_HSUS	8_SED_1h		7_PLA_1h		std	std.
PLA	1 h	143.4	58.4	98.9	116.4	9.8	154.2	178.6	2.21	153.5	2.9		91.831	21.6852				INT*mm2			10283.2	11837.8	27241.8	26426.5	8091.04	7763.48	14973.8	16765.2	10548.3	10983.5	18530.8	18341.1	18436
	2 h	60	5	113.9	79.6	105.1	130.5	71.2	34.3	9.8	5.5		61.49	14.747				% Std			0.557777	0.642106	1.47765	1.43342	0.438873	0.421105	0.812206	0.909375	0.572159	0.595765
WP	1 h	255.1	245.4	6.8	109.23	9.7	114.2	106.9	2.67	121.3	121		109.23	28.2622				Mean				0.599942		1.45553		0.429989		0.860791		0.583962
	2 h	145.6	298.7	112	6.7	207.5	138.5	144.9	153	5.7	2.4		121.5	30.1974
CP	1 h	6	107.3	2.18688	120.8	154.7	170.3	117.6	277.1	214.2	9.4		117.959	29.1591
	2 h	43	91.2	48	27.9	165.7	3.5	117.8	2.1	7.2	170.3		67.67	20.5103
p-FOXO3A		(% of standard)																Gel name : F7
SED	1 h	137.3	102.6	126.7	75.9	73.1	128.1	94.9	104.51	107	82.27		103.238	7.07878				#	1	2	3	4	5	6	7	8	9	10	11	12	13	14	std. ave.
	2 h	131.4	125.4	123.8	123.3	100.8	75.2	62.5	135.17	146.14	94.22		111.793	8.67363				Treatment	std.		_SED_1h		_PLA_1h		_WP_1h		_CP_1h		_SED_1h		_PLA_1h
PLA	1 h	144.6	118.9	236.2	105.8	169.4	105.9	95.3	155.85	150.31	128.64		141.09	13.0769				INT*mm2	40545	50231.5	49125.4	45748.4	70826.6	70651.5	79726.3	79679.9	95176.5	101233	49275.6	47854.1	69035.3	67413.2	45388.3
	2 h	181.1	246	109	100.3	141.3	135.5	99	101.21	145.69	171.6		143.07	14.7598				% Std			1.08234	1.00794	1.56046	1.5566	1.75654	1.75552	2.09694	2.23037	1.08565	1.05433	1.52099	1.48526
WP	1 h	197.9	152	173.6	146.13	102.1	84	66	175.6	183.75	180.26		146.134	14.5821				Mean				1.04514		1.55853		1.75603		2.16366		1.06999		1.50313
	2 h	135.4	185	135.4	161.2	202.7	76.3	87.9	136.61	183.33	179.82		148.366	13.3312
CP	1 h	175.1	144.1	286.3	132.8	124.5	120.9	135	216.37	168.86	108.9		161.283	17.1391
	2 h	122.2	144.9	145.4	232.6	106.1	110	125.5	162.22	186.96	170.65		150.653	12.3413
