# Supplementary material for: Co-ingestion of carbohydrate and whey protein increases fasted rates of muscle protein synthesis immediately after resistance exercise in rats
Source: PLoS One. 2017 Mar 15;12(3):e0173809. doi: 10.1371/journal.pone.0173809 (PMC5351968; doi:10.1371/journal.pone.0173809)
Supplement: S2 File — (XLSX) [file pone.0173809.s002.xlsx]

## Sheet: Blood data
Glucose (mM)
																							mean	SEM
SED	0 h	6.22	4.88	6.78944	4.65	5.91	4.51	5.99	6.12	6.1	4.53	6.56	5.93	5.74	4.52	4.24	5.68	4.24	5.8	4.36	4.56		5.36647	0.190652
	1 h	6.09825	5.29	6.35	5.35	5.77	5.21	5.68	5.97	5.74	5.23												5.66883	0.124846
	2 h											6.87288	6.09	5	4.86	4.84	4.07996	4.7	5.54	4.77	4.35		5.11028	0.265054
PLA	0 h	7.06194	6.54	6.72082	6.59	5.08	4.84992	6.43	5.15	6.44	5.21	4.75	4.88	6.44279	4.66	6.32	4.98889	5.07	6.63	5.11	6.65		5.77872	0.189261
	1 h	5.79055	6.34855	6.05292	6.36	4.46149	4.57	6.35	4.84	6.62	4.92												5.63135	0.266032
	2 h											4.22	4.09	5.43356	4.21	5.34	3.22	4.59	5.82	4.42	5.79		4.71336	0.268988
WP	0 h	5.18	4.57	4.84	6.21	7.03569	6.15	6.63955	4.68	6.13	4.65	6.58401	6.56	4.85	4.477	5.06191	6.53	5.16	6.41	6.33	6.55		5.72991	0.195183
	1 h	5.1108	3.97102	5.11653	5.66	5.96093	5.52	5.31458	4.22	5.87	4.33												5.10739	0.223902
	2 h											4.22	4.64245	3.67	3.37	3.04095	3.89	3.96	5.42	5.02	5.01		4.22434	0.246622
CP	0 h	6.24369	6.34625	7.24469	4.79	4.82	5.07	6.69	4.98	5.43	6.77	4.34463	6.71902	6.41	4.85	6.63059	6.63	5.01	7.05	6.85	4.72		5.87994	0.2151
	1 h	5.12155	5.72089	6.93	5.55246	5.9	7.02675	6.84	5.27	5.27	6.88												6.05117	0.247176
	2 h											5.74385	6.53072	6.24538	6.35924	4.525	5.38934	5.11516	6.98	5.97	4.03		5.68887	0.293299
Insulin (pM)
SED	0 h	266.529	131.887	152.658	326.102	134.242	184.917	355.716	129.847	336.165	194.525	347.107	240.014	179.752	264.118	134.298	281.336	146.006	310.184	135.547	117.986		218.447	19.0101
	1 h	381.543	298.898	274.621	357.438	200.758	403.581	380.8	183.048	204.583	209.393												289.466	27.4029
	2 h											384.298	337.865	340.992	190.025	129.007	358.068	296.659	353.074	112.339	161.989		266.432	33.4578
PLA	0 h	139.187	182.507	159.78	261.708	166.667	173.554	215.565	293.494	286.143	165.663	165.289	201.102	291.322	231.405	241.736	152.893	221.544	135.549	120.494	184.989		199.529	11.9733
	1 h	118.072	122.59	327.824	298.595	293.085	126.336	315.255	345.68	181.573	130.883												225.989	30.8625
	2 h											356.172	140.698	273.512	346.185	480.716	110.124	141.46	293.482	104.395	308.356		255.51	39.9713
WP	0 h	339.614	160.771	225.207	355.372	180.744	141.185	340.661	368.483	299.374	355.49	356.804	298.898	376.033	120.771	177.531	471.074	303.03	356.683	129.073	140.074		274.844	23.4653
	1 h	297.521	121.901	297.421	135.818	295.064	134.041	365.011	375.084	131.938	294.124												244.792	32.3039
	2 h											289.945	322.176	292.011	139.807	347.107	252.066	322.176	395.293	142.384	304.6		280.757	26.1552
CP	0 h	104.959	97.314	914.256	106.006	82.7824	104.601	362.259	388.173	99.164	553.983	107.244	127.934	117.631	89.8072	383.375	365.785	103.168	706.883	104.082	392.385		265.589	53.2852
	1 h	389.463	239.669	576.446	200	469.697	618.457	417.355	473.584	173.073	672.383												423.013	55.3413
	2 h											336.777	456.612	128.099	328.512	326.446	385.075	282.369	538.684	189.994	243.795		321.636	38.3028
GH (ng/ml)
SED	0 h	2.013	29.312	0.919	1.337	0.735	14.106	1.006	27.943	0.502	0.927	0.538	0.538	32.038	0.883	22.64	0.937	18.792	0.784	35.938	0.384		9.6136	2.89582
	1 h	10.628	1.569	22.875	0.62	8.52	0.991	0.546	18.64	0.556	0.437												6.5382	2.65289
	2 h											3.889	4.67	3.79	1.841	5.07	3.469	3.442	1.364	9.493	1.848		3.8876	0.734326
PLA	0 h	0.423	0.229	0.271	2.418	0.028	0.054	0.02	3.123	0.789	0.287	2.954	0.506	0.111	0.057	0.048	1.465	1.075	0.573	0.526	1.027		0.7992	0.216436
	1 h	1.957	1.134	6.081	7.003	1.432	9.797	0.372	9.394	0.582	0.592												3.8344	1.20746
	2 h											4.133	4.22	2.28	12.277	5.074	20.426	1.303	1.384	1.394	22.473		7.4964	2.54386
WP	0 h	0.558	0.525	0.689	0.475	0.687	0.755	0.02	0.192	2.893	4.89	0.198	9.94	1.287	3.141	1.081	1.072	0.054	0.375	0.148	0.283		1.46315	0.525057
	1 h	0.283	0.087	69.981	0.193	0.087	0.121		11.983	1.182	1.032												9.43878	7.67547
	2 h											0.254	39.23	0.228	5.25	0.339	0.13	0.024	7.8	3.03	14.992		7.1277	3.87806
CP	0 h	2.819	7.438	0.543	4.565	0.266	0.874	2.765	8.928	1.293	0.628	0.729	0.696	0.795	1.235	0.02	0.843	0.032	0.827	0.304	0.99		1.8295	0.546183
	1 h	2.707	5.395	0.205	48.248	0.155	0.935	0.729	38.452	0.594	0.309												9.7729	5.66636
	2 h											1.205	6.295	0.314	0.583	8.079	0.803	0.526	1.352	1.837	1.423		2.2417	0.847771
IGF-1 (ng/ml)
SED	0 h	1024.36	809.643	885.67	841.714	643.958	809.335	875.725	1019.33	984.238	697.928	871.007	840.057	940.989	629.088	669.495	740.766	840.641	594.929	648.481	950.509		815.893	30.0303
	1 h	796.631	983.564	965.657	668.324	678.898	717.128	953.818	1042.06	894.73	533.449												823.426	53.4175
	2 h											649.254	761.123	931.293	492.43	723.41	709.649	796.723	449.349	689.127	1031.74		723.41	55.8175
PLA	0 h	1117.91	775.18	811.695	661.319	887.991	668.324	956.771	837.932	1193.05	542.029	1184.06	987.982	925.927	705.075	645.108	746.012	735.536	1196.74	659.538	631.698		843.494	45.871
	1 h	725.435	861.666	739.457	482.333	736.616	536.95	760.531	736.928	1009.79	538.92												712.863	50.4353
	2 h											985.042	744.625	772.873	889.948	641.659	651.754	721.244	1040.04	630.768	646.594		772.454	47.3271
WP	0 h	839.252	761.123	921.621	735.39	599.839	757.592	802.152	983.293	693.44	778.927	782.731	829.859	828.672	614.381	677.719	794.015	708.366	750.932	531.684	827.193		760.909	23.7149
	1 h	720.675	651.97	800.793	545.431	569.072	797.837	656.697	893.668	586.093	552.779												677.502	38.3651
	2 h											712.145	850.314	926.999	588.763	695.502	727.724	602.086	739.071	496.162	952.082		729.085	46.5693
CP	0 h	717.826	1053.12	1004.61	688.363	642.808	758.835	1097.3	1187.31	1182.59	586.792	1004.61	931.293	649.289	538.007	729.279	735.536	779.198	606.828	707.947	584.193		809.287	46.805
	1 h	518.844	819.722	943.423	519.135	518.096	594.289	919.916	794.521	796.412	537.627												696.198	55.397
	2 h											843.423	912.931	644.371	446.785	615.507	767.883	799.838	477.603	975.123	517.682		700.115	58.9943
Corticosterone (ng/ml)
SED	0 h	184.83	50.39	71.42	208.89	105.79	70.03	222.1	224.03	206.99	65.28	130.32	170.02	138.26	243.02	121.62	158.68	162.34	61.04	70.09	231.69		144.841	14.6255
	1 h	187.82	119.19	161.57	162.78	159.92	96.38	213.68	215.08	181.59	75.28												157.329	14.9014
	2 h											99.97	93.3	102.75	99	83.78	218.38	124.25	73.09	62.99	216.02		117.353	17.468
PLA	0 h	239.63	228.49	209.01	181.14	322.37	362.37	231.87	330.48	353.49	330.48	236.22	187.43	349.6	156.68	362.32	324.79	341.17	185.69	327.08	158.49		270.94	16.8418
	1 h	173.58	167.68	110.39	98.38	192.79	223.59	201.15	210.29	174.39	143.46												169.57	13.0842
	2 h											120.44	63.43	131.26	112.63	195.82	130.6	137.86	96.99	210.08	75.23		127.434	14.7788
WP	0 h	307.94	167.68	110.32	382.63	348.48	329.06	184.18	150.38	350.28	230.39	344.98	190.23	196.65	189.81	218.38	164.76	314.24	164.94	343.66	124.48		240.673	19.8255
	1 h	210.63	93.4	49.65	240.45	243.54	214.3	61.97	58.48	256.15	191.35												161.992	27.0144
	2 h											128.47	93.99	63.9	55.87	227.05	104.74	138.89	53.98	239.56	54.8		116.125	21.8102
CP	0 h	154.78	194.51	239.44	304.24	371.21	121.51	142.85	348.47	137.27	152.34	98.26	108.31	176.41	367.65	464.76	341	161.47	134.93	397.08	135.78		227.613	25.7682
	1 h	183.82	172.74	198.89	135.17	264.61	87.37	46.96	289.98	54.39	122.58												155.651	26.0586
	2 h											53.47	50.77	109.49	184.02	163.7	99.83	151.83	87.78	232.17	58.09		119.115	19.4944
